# Supplementary material for: Uganda chicken genetic resources: I. phenotypic and production characteristics
Source: Front Genet. 2023 Jan 24;13:1033031. doi: 10.3389/fgene.2022.1033031 (PMC9902952; doi:10.3389/fgene.2022.1033031)
Supplement: Supplementary file 2 [file Presentation1.zip]

Archive with 19 entries (19 files):
- Supplementary Figures 1 to19/Supplementary Figure S1.JPG
- Supplementary Figures 1 to19/Supplementary Figure S10.JPG
- Supplementary Figures 1 to19/Supplementary Figure S11.JPG
- Supplementary Figures 1 to19/Supplementary Figure S12.JPG
- Supplementary Figures 1 to19/Supplementary Figure S13.JPG
- Supplementary Figures 1 to19/Supplementary Figure S14.JPG
- Supplementary Figures 1 to19/Supplementary Figure S15.JPG
- Supplementary Figures 1 to19/Supplementary Figure S16.JPG
- Supplementary Figures 1 to19/Supplementary Figure S17.JPG
- Supplementary Figures 1 to19/Supplementary Figure S2.JPG
- Supplementary Figures 1 to19/Supplementary Figure S3.JPG
- Supplementary Figures 1 to19/Supplementary Figure S4.JPG
- Supplementary Figures 1 to19/Supplementary Figure S5.JPG
- Supplementary Figures 1 to19/Supplementary Figure S6.JPG
- Supplementary Figures 1 to19/Supplementary Figure S7.JPG
- Supplementary Figures 1 to19/Supplementary Figure S8.JPG
- Supplementary Figures 1 to19/Supplementary Figure S9.JPG
- Supplementary Figures 1 to19/Supplementary Figure18.JPG
- Supplementary Figures 1 to19/Supplementary Figure19.JPG
